# Supplementary material for: The CXCR4-CXCL12 axis in Ewing sarcoma: promotion of tumor growth rather than metastatic disease
Source: Clin Sarcoma Res. 2012 Dec 18;2:24. doi: 10.1186/2045-3329-2-24 (PMC3549731; doi:10.1186/2045-3329-2-24)
Supplement: Additional file 1 — Table S1 (.xls). Clinical and tumor characteristics for Ewing sarcoma patients with clinical information available. [file 2045-3329-2-24-S1.xls]

## Sheet: supplementary table 1
Supplementary table 1. Clinical and tumor characteristics for Ewing sarcoma patients with clinical information available
UPN	age (years)	tumor sitea	tumor volumeb	disease extensionc	histological chemotherapy responsed	relapsed metastatic diseasee	duration of follow-up (months)	overall survivalf	included in survival analysisg
1	17	2	n/a	0	n/a	1	181.3	1
2	15	1	n/a	1	1	1	68.8	1
3	17	1	n/a	1	1	1	137.1	1	x
4	16	0	0	1	1	1	79	1	x
5	17	1	n/a	0	0	1	17.1	1	x
6	14	1	n/a	0	0	1	34.6	1	x
7	13	1	n/a	0	1	0	69	0	x
8	31	0	n/a	0	n/a	1	44.4	0	x
9	34	1	0	1	0	1	44.1	0	x
17	11	1	0	1	1	n/a	127.8	0	x
18	17	1	0	1	1	0	98.3	0	x
21	19	1	0	0	1	n/a	98.4	0	x
23	17	0	0	0	0	0	87.6	0	x
24	23	1	0	0	1	n/a	57.1	1	x
25	20	0	1	0	1	n/a	18.8	1	x
26	19	1	0	0	1	0	81.9	0	x
27	21	1	0	0	1	0	83.5	0	x
28	35	1	n/a	1	1	n/a	90.9	0	x
31	16	0	1	1	1	0	49.5	0	x
32	1	2	0	0	n/a	0	31.9	0	x
33	7	1	0	0	1	0	43.7	0	x
34	16	2	1	1	n/a	0	30.1	0	x
35	9	1	0	1	1	0	24.6	0	x
36	34	2	0	0	n/a	0	36.3	0	x
37	12	2	0	0	1	0	43.7	0	x
38	15	2	0	1	0	n/a	25.7	1	x
39	19	1	1	0	0	n/a	11.4	1	x
40	14	0	0	0	1	0	27.1	0	x
41	22	0	0	1	n/a	n/a	0	0	x
42	4	1	1	1	n/a	n/a	13.2	1	x
43	43	1	0	0	1	0	21.4	0	x
45	36	1	1	0	0	1	81.7	1
47	8	0	0	0	1	1	120.4	0	x
UPN: unique patient number. n/a = not available. atumor site: 0=axial; 1=peripheral; 2=soft tissue. btumor volume:
0=<200ml; 1=>200ml. cdisease extension: 0=no metastases at diagnosis; 1=metastases at diagnosis. dhistological
chemotherapy response: 0=poor; 1=good. erelapsed metastatic disease: 0=no; 1=yes. foverall survival, outcome:
0=alive; 1=died of disease. gincluded in survival analysis: x=yes
