# Supplementary material for: The CXCR4-CXCL12 axis in Ewing sarcoma: promotion of tumor growth rather than metastatic disease
Source: Clin Sarcoma Res. 2012 Dec 18;2:24. doi: 10.1186/2045-3329-2-24 (PMC3549731; doi:10.1186/2045-3329-2-24)
Supplement: Additional file 2: — Table S2 (.xls). Antibodies used for immunohistochemistry and flow cytometry. [file 2045-3329-2-24-S2.xls]

## Sheet: supplementary table 2
Supplementary table 2. Antibodies (Abs) used for immunohistochemistry and flow cytometry.
application		Ab		clone/catalog number		source
immunohistochemistry
primary		anti-CXCR4		ab2074		Abcam, Cambridge, United Kingdom
		anti-CXCL12		79018		R&D Systems, Abingdon, United Kingdom
		anti-HIF-1α				18 (Knowles et al. BMC Cancer 2010)
secondary		PowerVision anti-mouse/rabbit/rat HRP				Leica Biosystems Newcastle Ltd, Newcastle Upon Tyne, UK
flow cytometry
primary		anti-CXCR4		44716		R&D Systems, Abingdon, United Kingdom
		mouse IgG2b isotype control		20116		R&D Systems, Abingdon, United Kingdom
secondary		goat-anti-mouse APC		550826		BD Pharmingen, San Diego, CA
